# Supplementary material for: Expression of risk genes linked to vitamin D receptor super-enhancer regions and their association with phenotype severity in multiple sclerosis
Source: Front Neurol. 2022 Dec 28;13:1064008. doi: 10.3389/fneur.2022.1064008 (PMC9832371; doi:10.3389/fneur.2022.1064008)
Supplement: Supplementary file 2 [file Table_2.xlsx]

## Sheet: Table S2
Supplemntary Table S2. Raw Count Matrix of Candidate MS-Linked-VSE genes in Discovery Cohort
Ensembl_Name	HUGO_Name	Mild_Phenotype_1	Mild_Phenotype_2	Mild_Phenotype_3	Mild_Phenotype_4	Mild_Phenotype_5	Mild_Phenotype_6	Mild_Phenotype_7	Mild_Phenotype_8	Mild_Phenotype_9	Mild_Phenotype_10	Severe_Phenotype_1	Severe_Phenotype_2	Severe_Phenotype_3	Severe_Phenotype_4	Severe_Phenotype_5	Severe_Phenotype_6	Severe_Phenotype_7	Severe_Phenotype_8	Severe_Phenotype_9	Severe_Phenotype_10
ENSG00000151693	ASAP2	70	19	55	25	34	12	30	20	19	18	13	28	81	57	40	54	44	22	33	36
ENSG00000178209	PLEC	2103	3450	2162	2275	2270	3240	2224	3265	2478	5387	1459	2034	3802	2997	4275	6898	4683	2300	4680	2948
ENSG00000178685	PARP10	641	744	643	528	737	577	629	655	598	1418	273	1661	900	693	725	2427	934	1700	782	613
ENSG00000178719	GRINA	996	450	1234	843	712	556	1089	1119	571	751	633	1318	963	1751	1169	1485	1690	1359	766	1267
ENSG00000036672	USP2	0	2	1	3	2	2	0	1	2	0	0	1	0	0	0	3	1	0	1	2
ENSG00000154127	UBASH3B	488	583	712	604	528	430	388	376	387	605	293	517	740	336	570	781	582	393	444	506
ENSG00000140968	IRF8	548	849	750	457	603	608	549	976	467	980	317	364	1482	500	744	987	645	550	591	411
ENSG00000171236	LRG1	606	448	462	402	503	467	826	692	375	511	560	1601	372	727	1034	422	759	796	725	807
ENSG00000167680	SEMA6B	1	2	4	2	0	1	3	39	0	6	42	8	0	2	5	6	4	3	8	13
ENSG00000205593	DENND6B	35	42	33	43	41	48	50	62	24	65	18	31	42	35	50	46	76	27	42	45
